# Supplementary material for: Early-Phase Activation of Epithelial–Mesenchymal Transition in Lung Cancer Cells Treated with Epidermal Growth Factor Receptor Tyrosine Kinase Inhibitors
Source: Int J Mol Sci. 2026 Jul 11;27(14):6207. doi: 10.3390/ijms27146207 (PMC13409766; doi:10.3390/ijms27146207)
Supplement: Supplementary file 1 [file ijms-27-06207-s001.zip]

Archive with 1 entries (1 files):
- ijms-3899480-supplementary.pdf
